# Supplementary material for: Combined GWAS and ‘guilt by association’-based prioritization analysis identifies functional candidate genes for body size in sheep
Source: Genet Sel Evol. 2017 Apr 28;49:41. doi: 10.1186/s12711-017-0316-3 (PMC5408376; doi:10.1186/s12711-017-0316-3)
Supplement: Supplementary file 1 — Additional file 1. Positional candidate genes located within 1 Mb from significant markers. [file 12711_2017_316_MOESM1_ESM.xlsx]

## Sheet: additional file 1
Additional file 1 Positional candidate genes located within 1 Mb from significant markers
Kominakis et al
Marker	PC	Oar	Position in Oar_v4.0	Gene	Gene description	Location in Oar_v4.0	Gene ID	Closest gene boundary	|MIN distance|
OAR8_65677467.1	1	8	60857281	PDE7B	phosphodiesterase 7B	60803975..61164843	101111290	within	0
OAR8_65677467.1	1	8	60857281	MTFR2	mitochondrial fission regulator 2	61199901..61217329	101120757	61199901	343
OAR8_65677467.1	1	8	60857281	BCLAF1	BCL2-associated transcription factor 1	61223504..61254781	101111718	61223504	366
OAR8_65677467.1	1	8	60857281	AHI1	Abelson helper integration site 1	60269321..60486628	101120502	60486628	371
OAR8_65677467.1	1	8	60857281	MAP7	microtubule associated protein 7	61324932..61484591	101112232	61324932	468
OAR8_65677467.1	1	8	60857281	LOC101111026	ubiquitin-conjugating enzyme E2 D3	60348216..60349200	101111026	60349200	508
OAR8_65677467.1	1	8	60857281	MAP3K5	mitogen-activated protein kinase kinase kinase 5	61511304..61740165	101121018	61511304	654
OAR8_65677467.1	1	8	60857281	MYB	v-myb avian myeloblastosis viral oncogene homolog	60166705..60201783	101109886	60201783	655
OAR8_65677467.1	1	8	60857281	HBS1L	HBS1 like translational GTPase	59954272..60041246	101109622	60041246	816
OAR8_65677467.1	1	8	60857281	ALDH8A1	aldehyde dehydrogenase 8 family member A1	59918713..59947112	101108757	59947112	910
OAR8_65677467.1	1	8	60857281	PEX7	peroxisomal biogenesis factor 7	61770999..61850572	101121271	61770999	914
OAR8_65677467.1	1	8	60857281	SLC35D3	solute carrier family 35 member D3	61857262..61861451	101121524	61857262	1000
OAR20_41133825.1	1	20	37570240	RNF144B	ring finger protein 144B	38013699..38106389	101122473	38013699	443
OAR20_41133825.1	1	20	37570240	DEK	DEK proto-oncogene	38177360..38204652	101122732	38177360	607
OAR20_41133825.1	1	20	37570240	KDM1B	lysine (K)-specific demethylase 1B	38205015..38255446	101122986	38205015	635
OAR20_41133825.1	1	20	37570240	ID4	inhibitor of DNA binding 4, dominant negative helix-loop-helix protein	36907866..36910952	101122061	36910952	659
OAR20_41133825.1	1	20	37570240	TPMT	thiopurine S-methyltransferase	38255739..38278611	101123418	38255739	685
OAR20_41133825.1	1	20	37570240	NHLRC1	NHL repeat containing E3 ubiquitin protein ligase 1	38279521..38286445	101111754	38279521	709
OAR20_41133825.1	1	20	37570240	KIF13A	kinesin family member 13A	38353404..38556150	101112010	38353404	783
OAR20_41133825.1	1	20	37570240	MBOAT1	membrane bound O-acyltransferase domain containing 1	36535995..36650889	101111235	36650889	919
s09443.1	1	25	26277908	LRRC20	leucine rich repeat containing 20	26215714..26292280	101109855	within	0
s09443.1	1	25	26277908	EIF4EBP2	eukaryotic translation initiation factor 4E binding protein 2	26320023..26346562	101110115	26320023	42
s09443.1	1	25	26277908	NODAL	nodal growth differentiation factor	26346703..26356792	101110384	26346703	69
s09443.1	1	25	26277908	NPFFR1	neuropeptide FF receptor 1	26171154..26197582	100145876	26197582	80
s09443.1	1	25	26277908	PALD1	phosphatase domain containing, paladin 1	26390179..26475699	101110645	26390179	112
s09443.1	1	25	26277908	PPA1	pyrophosphatase (inorganic) 1	26126795..26160187	101105799	26160187	118
s09443.1	1	25	26277908	SAR1A	secretion associated, Ras related GTPase 1A	26092764..26105979	101109414	26105979	172
s09443.1	1	25	26277908	TYSND1	trypsin domain containing 1	26080200..26090404	101109145	26090404	188
s09443.1	1	25	26277908	AIFM2	apoptosis inducing factor, mitochondria associated 2	26034721..26073667	101108883	26073667	204
s09443.1	1	25	26277908	PRF1	perforin 1 (pore forming protein)	26497532..26502350	101110903	26497532	220
s09443.1	1	25	26277908	LOC101108627	core histone macro-H2A.2	26025092..26057114	101108627	26057114	221
s09443.1	1	25	26277908	ADAMTS14	ADAM metallopeptidase with thrombospondin type 1 motif 14	26542590..26644585	101106305	26542590	265
s09443.1	1	25	26277908	COL13A1	collagen, type XIII, alpha 1	25869084..25959788	101105550	25959788	318
s09443.1	1	25	26277908	TBATA	thymus, brain and testes associated	26657162..26672285	101106567	26657162	379
s09443.1	1	25	26277908	SGPL1	sphingosine-1-phosphate lyase 1	26693341..26749979	101111155	26693341	415
s09443.1	1	25	26277908	PCBD1	pterin-4 alpha-carbinolamine dehydratase/dimerization cofactor of hepatocyte nuclear factor 1 alpha	26810796..26815686	101106822	26810796	533
s09443.1	1	25	26277908	C25H10orf35	chromosome 25 open reading frame, human C10orf35	25648258..25650877	101108363	25650877	627
s09443.1	1	25	26277908	NEUROG3	neurogenin 3	25611427..25612555	780450	25612555	665
s09443.1	1	25	26277908	TSPAN15	tetraspanin 15	25505956..25563908	101104803	25563908	714
s09443.1	1	25	26277908	TACR2	tachykinin receptor 2	25463441..25478309	101108103	25478309	800
s09443.1	1	25	26277908	HK1	hexokinase 1	25350106..25462112	100036759	25462112	816
s09443.1	1	25	26277908	UNC5B	unc-5 netrin receptor B	27161483..27186754	101107068	27161483	884
s09443.1	1	25	26277908	SLC29A3	solute carrier family 29 (equilibrative nucleoside transporter), member 3	27200382..27247598	101107328	27200382	922
s09443.1	1	25	26277908	HKDC1	hexokinase domain containing 1	25290792..25331477	101107841	25331477	946
s16706.1	1	25	40519001	GRID1	glutamate receptor, ionotropic, delta 1	39879600..40556418	101114332	within	0
s16706.1	1	25	40519001	WAPL	WAPL cohesin release factor	40622076..40700528	101114585	40622076	103
s16706.1	1	25	40519001	OPN4	opsin 4	40779620..40790087	101111250	40779620	261
s16706.1	1	25	40519001	LDB3	LIM domain binding 3	40792379..40853422	101111515	40792379	273
s16706.1	1	25	40519001	BMPR1A	bone morphogenetic protein receptor type IA	40872199..41016359	101112282	40872199	353
s16706.1	1	25	40519001	LOC101112536	transcription factor BTF3	41002821..41003676	101112536	41002821	484
s16706.1	1	25	40519001	MMRN2	multimerin 2	41018603..41038562	101112788	41018603	500
s16706.1	1	25	40519001	SNCG	synuclein gamma	41045415..41050164	101113039	41045415	526
s16706.1	1	25	40519001	ADIRF	adipogenesis regulatory factor	41056054..41058067	105605046	41056054	537
s16706.1	1	25	40519001	FAM25A	family with sequence similarity 25 member A	41064128..41068290	101113302	41064128	545
s16706.1	1	25	40519001	GLUD1	glutamate dehydrogenase 1	41085197..41124726	106990103	41085197	566
s16706.1	1	25	40519001	FAM35A	family with sequence similarity 35 member A	41124813..41228877	101113562	41124813	606
s16706.1	1	25	40519001	LOC101115343	synaptotagmin-15	41239701..41247835	101115343	41239701	721
s16706.1	1	25	40519001	GPRIN2	G protein regulated inducer of neurite outgrowth 2	41263669..41267747	101115601	41263669	745
s16706.1	1	25	40519001	LOC101113823	neuropeptide Y receptor type 4	41352486..41358202	101113823	41352486	833
s16706.1	1	25	40519001	LOC101114082	annexin A8	41396362..41412815	101114082	41396362	877
s16706.1	1	25	40519001	LOC105605094	anthrax toxin receptor-like	41423150..41433215	105605094	41423150	904
s16706.1	1	25	40519001	LOC105605095	anthrax toxin receptor-like	41432988..41468171	105605095	41432988	914
s16706.1	1	25	40519001	LOC105605096	anthrax toxin receptor-like	41471983..41483508	105605096	41471983	953
s16706.1	1	25	40519001	LOC105605050	anthrax toxin receptor-like	41483379..41509859	105605050	41483379	964
s16706.1	1	25	40519001	LOC105605049	anthrax toxin receptor-like	41512629..41562975	105605049	41512629	994
OAR9_32819540.1	2	9	31286828	LOC101110602	hyaluronan synthase 2-like	30900207..30918616	101110602	30918616	368
OAR9_32819540.1	2	9	31286828	LOC101110341	hyaluronan synthase 2	30830282..30863264	101110341	30863264	424
OAR9_32819540.1	2	9	31286828	LOC105609190	serine protease 40-like	31724854..31738303	105609190	31724854	438
OAR9_32819540.1	2	9	31286828	LOC101104671	cryptic protein-like	31755115..31768433	101104671	31755115	468
OAR9_32819540.1	2	9	31286828	SPIDR	scaffolding protein involved in DNA repair	31863880..32146374	101105167	31863880	577
OAR9_32819540.1	2	9	31286828	LOC101111106	histone H3.3C	32158857..32159722	101111106	32158857	872
OAR9_32819540.1	2	9	31286828	PRKDC	protein kinase, DNA-activated, catalytic polypeptide	32162819..32293650	101111377	32162819	876
OAR10_65976077.1	2	10	63659341	SLITRK5	SLIT and NTRK like family member 5	62721845..62736253	101104763	62736253	923
s49406.1	2	11	27245550	ALOX12B	arachidonate 12-lipoxygenase, 12R type	27240279..27251336	101105929	within	0
s49406.1	2	11	27245550	ALOXE3	arachidonate lipoxygenase 3	27260504..27282279	101121693	27260504	15
s49406.1	2	11	27245550	ALOX15B	arachidonate 15-lipoxygenase, type B	27214748..27225052	101121185	27225052	20
s49406.1	2	11	27245550	HES7	hes family bHLH transcription factor 7	27284953..27288815	101121950	27284953	39
s49406.1	2	11	27245550	GUCY2D	guanylate cyclase 2D, membrane (retina-specific)	27182356..27197112	101120932	27197112	48
s49406.1	2	11	27245550	LOC106991397	period circadian protein homolog 1-like	27299257..27300468	106991397	27299257	54
s49406.1	2	11	27245550	PER1	period circadian clock 1	27300535..27315607	100174984	27300535	55
s49406.1	2	11	27245550	VAMP2	vesicle associated membrane protein 2	27315763..27319074	101122451	27315763	70
s49406.1	2	11	27245550	TMEM107	transmembrane protein 107	27340337..27343063	101106184	27340337	95
s49406.1	2	11	27245550	CNTROB	centrobin, centrosomal BRCA2 interacting protein	27129424..27144654	101120679	27144654	101
s49406.1	2	11	27245550	BORCS6	BLOC-1 related complex subunit 6	27351072..27352998	101106602	27351072	106
s49406.1	2	11	27245550	AURKB	aurora kinase B	27355880..27360145	101106860	27355880	110
s49406.1	2	11	27245550	TRAPPC1	trafficking protein particle complex 1	27127736..27129336	101105262	27129336	116
s49406.1	2	11	27245550	KCNAB3	potassium channel, voltage gated subfamily A regulatory beta subunit 3	27120895..27126316	101120425	27126316	119
s49406.1	2	11	27245550	CTC1	CTS telomere maintenance complex component 1	27368333..27391250	101122709	27368333	123
s49406.1	2	11	27245550	LOC101120178	RING finger protein 186-like	27112969..27116974	101120178	27116974	129
s49406.1	2	11	27245550	CHD3	chromodomain helicase DNA binding protein 3	27090283..27112168	101119918	27112168	133
s49406.1	2	11	27245550	PFAS	phosphoribosylformylglycinamidine synthase	27394975..27409739	101122962	27394975	149
s49406.1	2	11	27245550	LOC101123219	phosphoribosylformylglycinamidine synthase-like	27411633..27419534	101123219	27411633	166
s49406.1	2	11	27245550	LOC101105010	cytochrome b5 domain-containing protein 1	27064008..27068346	101105010	27068346	177
s49406.1	2	11	27245550	RANGRF	RAN guanine nucleotide release factor	27424675..27426216	101107111	27424675	179
s49406.1	2	11	27245550	SLC25A35	solute carrier family 25 member 35	27426187..27430148	101107368	27426187	181
s49406.1	2	11	27245550	NAA38	N(alpha)-acetyltransferase 38, NatC auxiliary subunit	27062882..27063984	101104764	27063984	182
s49406.1	2	11	27245550	TMEM88	transmembrane protein 88	27061323..27062275	101104509	27062275	183
s49406.1	2	11	27245550	KDM6B	lysine (K)-specific demethylase 6B	27043806..27060560	101119656	27060560	185
s49406.1	2	11	27245550	ARHGEF15	Rho guanine nucleotide exchange factor 15	27446522..27458980	101107803	27446522	201
s49406.1	2	11	27245550	DNAH2	dynein, axonemal, heavy chain 2	26934059..27038224	101104254	27038224	207
s49406.1	2	11	27245550	ODF4	outer dense fiber of sperm tails 4	27471519..27477587	101123477	27471519	226
s49406.1	2	11	27245550	KRBA2	KRAB-A domain containing 2	27491576..27499246	101108063	27491576	246
s49406.1	2	11	27245550	RPL26	ribosomal protein L26	27499965..27505389	106990100	27499965	254
s49406.1	2	11	27245550	LOC105607805	RING finger protein 222-like	27513089..27518832	105607805	27513089	268
s49406.1	2	11	27245550	NDEL1	nudE neurodevelopment protein 1-like 1	27521636..27578325	101108583	27521636	276
s49406.1	2	11	27245550	EFNB3	ephrin-B3	26922073..26926958	101103994	26926958	319
s49406.1	2	11	27245550	WRAP53	WD repeat containing, antisense to TP53	26908638..26920649	101103738	26920649	325
s49406.1	2	11	27245550	TP53	tumor protein p53	26894492..26907394	443421	26907394	338
s49406.1	2	11	27245550	MYH10	myosin, heavy chain 10, non-muscle	27584808..27739860	101108844	27584808	339
s49406.1	2	11	27245550	ATP1B2	ATPase, Na+/K+ transporting, beta 2 polypeptide	26882671..26890733	101103490	26890733	355
s49406.1	2	11	27245550	SHBG	sex hormone-binding globulin	26864756..26869579	101102995	26869579	376
s49406.1	2	11	27245550	SAT2	spermidine/spermine N1-acetyltransferase family member 2	26863299..26864744	101103248	26864744	381
s49406.1	2	11	27245550	FXR2	fragile X mental retardation, autosomal homolog 2	26842270..26855840	101119406	26855840	390
s49406.1	2	11	27245550	SOX15	SRY-box 15	26839260..26841053	101102744	26841053	404
s49406.1	2	11	27245550	MPDU1	mannose-P-dolichol utilization defect 1	26835695..26839113	101102251	26839113	406
s49406.1	2	11	27245550	CD68	CD68 molecule	26831531..26834065	101102500	26834065	411
s49406.1	2	11	27245550	EIF4A1	eukaryotic translation initiation factor 4A1	26825396..26831123	105601858	26831123	414
s49406.1	2	11	27245550	SENP3	SUMO1/sentrin/SMT3 specific peptidase 3	26815253..26824476	101123643	26824476	421
s49406.1	2	11	27245550	TNFSF13	tumor necrosis factor superfamily member 13	26811459..26814879	101123054	26814879	431
s49406.1	2	11	27245550	TNFSF12	tumor necrosis factor superfamily member 12	26803132..26811057	101122801	26811057	434
s49406.1	2	11	27245550	POLR2A	polymerase (RNA) II (DNA directed) polypeptide A	26742685..26763230	100144762	26763230	482
s49406.1	2	11	27245550	SLC35G6	solute carrier family 35 member G6	26738832..26742619	101122534	26742619	503
s49406.1	2	11	27245550	ZBTB4	zinc finger and BTB domain containing 4	26722755..26738259	101122290	26738259	507
s49406.1	2	11	27245550	CHRNB1	cholinergic receptor, nicotinic beta 1	26712856..26722130	101121614	26722130	523
s49406.1	2	11	27245550	FGF11	fibroblast growth factor 11	26706192..26712761	101122038	26712761	533
s49406.1	2	11	27245550	CCDC42	coiled-coil domain containing 42	27780201..27793647	101109283	27780201	535
s49406.1	2	11	27245550	LOC101121359	transmembrane protein 102	26702013..26705379	101121359	26705379	540
s49406.1	2	11	27245550	LOC105607823	spermatid maturation protein 1	26697075..26699739	105607823	26699739	546
s49406.1	2	11	27245550	C11H17orf74	chromosome 11 open reading frame, human C17orf74	26693530..26696961	101121106	26696961	549
s49406.1	2	11	27245550	SPEM1	spermatid maturation 1	26689689..26692180	101120848	26692180	553
s49406.1	2	11	27245550	NLGN2	neuroligin 2	26678822..26688537	101120588	26688537	557
s49406.1	2	11	27245550	MFSD6L	major facilitator superfamily domain containing 6-like	27813135..27819050	101102158	27813135	568
s49406.1	2	11	27245550	TMEM256	transmembrane protein 256	26673593..26674732	101120342	26674732	571
s49406.1	2	11	27245550	PIK3R6	phosphoinositide-3-kinase regulatory subunit 6	27820657..27867352	101109720	27820657	575
s49406.1	2	11	27245550	PLSCR3	phospholipid scramblase 3	26663155..26667730	101120094	26667730	578
s49406.1	2	11	27245550	TNK1	tyrosine kinase, non-receptor, 1	26654347..26663166	101119833	26663166	582
s49406.1	2	11	27245550	TMEM95	transmembrane protein 95	26645239..26647311	101118625	26647311	598
s49406.1	2	11	27245550	KCTD11	potassium channel tetramerization domain containing 11	26642502..26645095	101119573	26645095	600
s49406.1	2	11	27245550	ACAP1	ArfGAP with coiled-coil, ankyrin repeat and PH domains 1	26629403..26641632	101119319	26641632	604
s49406.1	2	11	27245550	LOC105607811	uncharacterized	26625944..26629249	105607811	26629249	616
s49406.1	2	11	27245550	NEURL4	neuralized E3 ubiquitin protein ligase 4	26613059..26624881	101118370	26624881	621
s49406.1	2	11	27245550	GPS2	G protein pathway suppressor 2	26609924..26612914	101119059	26612914	633
s49406.1	2	11	27245550	PIK3R5	phosphoinositide-3-kinase regulatory subunit 5	27880120..27914334	101109983	27880120	635
s49406.1	2	11	27245550	EIF5A	eukaryotic translation initiation factor 5A	26604865..26609847	100307039	26609847	636
s49406.1	2	11	27245550	YBX2	Y-box binding protein 2	26581525..26598671	101118116	26598671	647
s49406.1	2	11	27245550	SLC2A4	solute carrier family 2 (facilitated glucose transporter), member 4	26575379..26581015	101118797	26581015	665
s49406.1	2	11	27245550	CLDN7	claudin 7	26560843..26562362	100462658	26562362	683
s49406.1	2	11	27245550	ELP5	elongator acetyltransferase complex subunit 5	26553012..26560527	101117858	26560527	685
s49406.1	2	11	27245550	CTDNEP1	CTD nuclear envelope phosphatase 1	26547266..26553932	101118539	26553932	692
s49406.1	2	11	27245550	GABARAP	GABA(A) receptor-associated protein	26544193..26546715	101118285	26546715	699
s49406.1	2	11	27245550	PHF23	PHD finger protein 23	26538984..26543308	101118033	26543308	702
s49406.1	2	11	27245550	DVL2	dishevelled segment polarity protein 2	26530589..26538510	101117599	26538510	707
s49406.1	2	11	27245550	ACADVL	acyl-CoA dehydrogenase, very long chain	26525207..26530514	101117173	26530514	715
s49406.1	2	11	27245550	DLG4	discs, large homolog 4	26500106..26523958	101116743	26523958	722
s49406.1	2	11	27245550	LOC105616335	uncharacterized	27970654..27987070	105616335	27970654	725
s49406.1	2	11	27245550	NTN1	netrin 1	27989348..28178075	105607800	27989348	744
s49406.1	2	11	27245550	LOC101116157	asialoglycoprotein receptor 1	26486763..26490279	101116157	26490279	755
s49406.1	2	11	27245550	ASGR2	asialoglycoprotein receptor 2	26439880..26450756	101115381	26450756	795
s49406.1	2	11	27245550	LOC101117600	C-type lectin domain family 10 member A	26417040..26421943	101117600	26421943	824
s49406.1	2	11	27245550	LOC101115136	superoxide dismutase [Cu-Zn]	26416218..26416934	101115136	26416934	829
s49406.1	2	11	27245550	SLC16A11	solute carrier family 16 member 11	26410931..26413413	101117346	26413413	832
s49406.1	2	11	27245550	SLC16A13	solute carrier family 16 member 13	26406864..26410638	101114882	26410638	835
s49406.1	2	11	27245550	BCL6B	B-cell CLL/lymphoma 6, member B	26398439..26404455	101114452	26404455	841
s49406.1	2	11	27245550	C11H17orf49	chromosome 11 open reading frame, human C17orf49	26389811..26392677	101114201	26392677	853
s49406.1	2	11	27245550	RNASEK	ribonuclease, RNase K	26387730..26389657	101113944	26389657	856
s49406.1	2	11	27245550	ALOX12	arachidonate 12-lipoxygenase	26371546..26385939	101113685	26385939	860
s49406.1	2	11	27245550	LOC101113251	arachidonate 12-lipoxygenase, epidermal-type-like	26308868..26318985	101113251	26318985	927
s49406.1	2	11	27245550	STX8	syntaxin 8	28187234..28386027	101110251	28187234	942
s49406.1	2	11	27245550	LOC101116587	arachidonate 15-lipoxygenase	26280802..26289199	101116587	26289199	956
s49406.1	2	11	27245550	PELP1	proline, glutamate and leucine rich protein 1	26203266..26253240	101116330	26253240	992
OAR23_33457070.1	2	23	31731118	ZNF521	zinc finger protein 521	31637259..31927233	101120210	within	0
OAR23_33457070.1	2	23	31731118	SS18	synovial sarcoma translocation, chromosome 18	30936923..31009222	101117893	31009222	722
OAR23_33457070.1	2	23	31731118	HRH4	histamine receptor H4	32466046..32480395	101118153	32466046	735
OAR23_33457070.1	2	23	31731118	IMPACT	impact RWD domain protein	32515556..32543977	101118403	32515556	784
OAR23_33457070.1	2	23	31731118	PSMA8	proteasome subunit alpha 8	30895273..30918367	101117634	30918367	813
OAR23_33457070.1	2	23	31731118	OSBPL1A	oxysterol binding protein like 1A	32565425..32784690	101118838	32565425	834
OAR23_33457070.1	2	23	31731118	TAF4B	TATA-box binding protein associated factor 4b	30763466..30864657	101117382	30864657	866
s19829.1	3	3	168409560	ANKS1B	ankyrin repeat and sterile alpha motif domain containing 1B	167731416..168880678	101102891	within	0
s19829.1	3	3	168409560	FAM71C	family with sequence similarity 71 member C	168541036..168590464	106990344	168541036	131
s19829.1	3	3	168409560	UHRF1BP1L	UHRF1 binding protein 1-like	168907108..168994369	101104223	168907108	498
s19829.1	3	3	168409560	ACTR6	ARP6 actin-related protein 6 homolog	169000155..169019996	101104475	169000155	591
s19829.1	3	3	168409560	DEPDC4	DEP domain containing 4	169026888..169042403	101121339	169026888	617
s19829.1	3	3	168409560	SCYL2	SCY1-like, kinase-like 2	169042543..169101127	101104732	169042543	633
s19829.1	3	3	168409560	APAF1	apoptotic peptidase activating factor 1	167631515..167713602	100135699	167713602	696
s19829.1	3	3	168409560	LOC101121593	peptidyl-prolyl cis-trans isomerase D-like	169116960..169121873	101121593	169116960	707
s19829.1	3	3	168409560	SLC17A8	solute carrier family 17 (vesicular glutamate transporter), member 8	169122839..169162911	101104980	169122839	713
s19829.1	3	3	168409560	IKBIP	IKBKB interacting protein	167604883..167631280	101123198	167631280	778
s19829.1	3	3	168409560	SLC25A3	solute carrier family 25 (mitochondrial carrier; phosphate carrier), member 3	167593718..167599761	100217412	167599761	810
s19829.1	3	3	168409560	NR1H4	nuclear receptor subfamily 1 group H member 4	169219465..169307288	101105401	169219465	810
s19829.1	3	3	168409560	TMPO	thymopoietin	167532935..167561187	101120072	167561187	848
s19829.1	3	3	168409560	GAS2L3	growth arrest specific 2 like 3	169311605..169350005	101105994	169311605	902
OAR19_41234161.1	3	19	39335737	PTPRG	protein tyrosine phosphatase, receptor type, G	39061584..39845172	101107640	within	0
OAR19_41234161.1	3	19	39335737	C19H3orf14	chromosome 19 open reading frame, human C3orf14	39004624..39019549	101120445	39019549	316
OAR19_41234161.1	3	19	39335737	FEZF2	FEZ family zinc finger 2	38953206..38956591	101107393	38956591	379
OAR19_41234161.1	3	19	39335737	CADPS	Ca++-dependent secretion activator	38451070..38930556	101107141	38930556	405
OAR19_41234161.1	3	19	39335737	LOC780463	60S ribosomal protein L17	40028892..40029531	780463	40028892	693
OAR19_41234161.1	3	19	39335737	FHIT	fragile histidine triad	40120618..41689913	100307043	40120618	785
