# Supplementary material for: Combined GWAS and ‘guilt by association’-based prioritization analysis identifies functional candidate genes for body size in sheep
Source: Genet Sel Evol. 2017 Apr 28;49:41. doi: 10.1186/s12711-017-0316-3 (PMC5408376; doi:10.1186/s12711-017-0316-3)
Supplement: Supplementary file 2 — Additional file 2. Body size related mammalian phenotypes associated with positional candidate genes. [file 12711_2017_316_MOESM2_ESM.xlsx]

## Sheet: additional file 2
Additional file 2 Body size related mammalian phenotypes associated with positional candidate genes
Kominakis et al
Phenotype	MGI gene ID	Gene	Ontology term ID	PubMed Reference ID
				(MGI reference ID)
body length
decreased body length	MGI:1859285	Cldn7	MP:0001258	19759267
	MGI:1891704	Hbs1l		(J:211773)
	MGI:2135679	Hes7		11641270
	MGI:99414	Id4		20628571
decreased length of long bones	MGI:1338938	Bmpr1a	MP:0004686	15781876
	MGI:95459	Zfp521		21642473
decreased long bone epiphyseal plate size	MGI:95459	Zfp521	MP:0006396	20951345
short tibia	MGI:1916436	Tmem256	MP:0002764	(J:211773)
body mass index
decreased body mass index	MGI:893591	Neurog3	MP:0006086	20364088
	MGI:2684864	Pfas		26234751
	MGI:95758	Slc2a4		11788366
decreased lean body mass	MGI:1891704	Hbs1l	MP:0003961	(J:211773)
	MGI:2684864	Pfas		26234751
increased lean body mass	MGI:893591	Neurog3	MP:0003960	20364088
body size
abnormal body size	MGI:1930780	Myh10	MP:0003956	9356462
decreased birth body size	MGI:1321392	Pex7	MP:0009703	20060764
decreased body size	MGI:87971	Ahi1	MP:0001265	20081859, 21623382
	MGI:1917580	Bclaf1		19008920
	MGI:1338938	Bmpr1a		15102710
	MGI:1859285	Cldn7		19759267
	MGI:1916214	Ctc1		22531781
	MGI:1277959	Dlg4		23268962, 9853749
	MGI:96103	Hk1		11783948
	MGI:1344412	Ldb3		21303826
	MGI:97249	Myb		12941699
	MGI:893591	Neurog3		20364088
	MGI:97359	Nodal		12091315
	MGI:1321392	Pex7		20060764
	MGI:98834	Trp53		20818388, 23770245
	MGI:95459	Zfp521		24676388
disproportionate dwarf	MGI:1321392	Pex7	MP:0002427	12915479
proportional dwarf	MGI:95459	Zfp521	MP:0008974	20951345
body weight
abnormal body weight	MGI:1098283	Per1	MP:0001259	18367514
decreased birth weight	MGI:893591	Neurog3	MP:0009674	20364088
	MGI:1321392	Pex7		20060764
decreased body weight	MGI:87971	Ahi1	MP:0001262	20081859
	MGI:1924781	Anks1b		(J:175295)
	MGI:1859285	Cldn7		19759267
	MGI:1277959	Dlg4		23268962
	MGI:95812	Grid1		17438141
	MGI:99414	Id4		20628571
	MGI:1344412	Ldb3		12499364
	MGI:893591	Neurog3		10677506
	MGI:97359	Nodal		(J:165965)
	MGI:1352464	Nr1h4		17183066, 23700488
	MGI:1098283	Per1		18367514
	MGI:1321392	Pex7		12915479, 20060764
	MGI:2684864	Pfas		26234751
	MGI:98086	Polr2a		10071215
	MGI:1289172	Scyl2		26203146
	MGI:1261415	Sgpl1		17143286, 19119317
	MGI:95758	Slc2a4		10606624, 10932232
	MGI:98834	Trp53		20818388
	MGI:95459	Zfp521		24676388
decreased susceptibility to weight gain	MGI:1352464	Nr1h4	MP:0010182	11030617
increased body weight	MGI:895149	Acadvl	MP:0001260	15025677
increased susceptibility to weight loss	MGI:2685082	Npffr1	MP:0010180	24823392
	MGI:1321392	Pex7		20060764
obese	MGI:1917560	Plscr3	MP:0001261	15328404
weight loss	MGI:1345140	Aloxe3	MP:0001263	22832496
	MGI:99414	Id4		15882580
	MGI:97551	Prf1		23160464
	MGI:98812	Tpmt		17510427
	MGI:98834	Trp53		11780111, 16227443
postnatal growth
abnormal postnatal growth	MGI:1261415	Sgpl1	MP:0001731	23544080
abnormal postnatal growth/weight/body size	MGI:1313277	Vamp2	MP:0002089	11691998
postnatal growth retardation	MGI:1859285	Cldn7	MP:0001732	19759267
	MGI:1277201	Col13a1		20844119
	MGI:1859823	Fezf2		15188439
	MGI:1344412	Ldb3		21303826
	MGI:893591	Neurog3		20364088
	MGI:1289172	Scyl2		26203146
	MGI:1261415	Sgpl1		17143286, 19119317
	MGI:95758	Slc2a4		7675081
	MGI:95459	Zfp521		20951345, 21642473, 24676388
slow postnatal weight gain	MGI:87971	Ahi1	MP:0008489	23658157
	MGI:104779	Prkdc		21482716
myoskeletal
abnormal myogenesis	MGI:98363	Sox15	MP:0000729	15367664
abnormal intervertebral disk development	MGI:2135679	Hes7	MP:0005229	11641270
abnormal vertebrae morphology	MGI:106613	Dvl2	MP:0000137	12421720
decreased bone mineral content	MGI:1891704	Hbs1l	MP:0010124	(J:211773)
increased bone volume	MGI:88342	Cd68	MP:0010875	21991369
vertebral fusion	MGI:2135679	Hes7	MP:0004609	19956724
